# Supplementary material for: A Network Analysis of Inner Strength Among University Students with Borderline Personality Disorder Symptoms
Source: Eur J Investig Health Psychol Educ. 2026 Jan 31;16(2):19. doi: 10.3390/ejihpe16020019 (PMC12939644; doi:10.3390/ejihpe16020019)
Supplement: Supplementary file 1 [file ejihpe-16-00019-s001.zip]

Archive with 2 entries (2 files):
- Supplementary File S1, jan 7.pdf
- Supplementary File S2, jan 7.pdf
